# Supplementary material for: Effect of thermal ballast loading on temperature stability of domestic refrigerators used for vaccine storage
Source: PLoS One. 2020 Jul 8;15(7):e0235777. doi: 10.1371/journal.pone.0235777 (PMC7343171; doi:10.1371/journal.pone.0235777)
Supplement: S1 Table — ΔT¯ data shown in Fig 4L. “Pos error” and “neg error” show the extreme values recorded by all sensors, corresponding to the overall range. (CSV) [file pone.0235777.s003.csv]

ballast load percentage	average dT, C	pos error	neg error
0	1.94	0.58	0.52
0.08	1.81	0.76	0.61
0.17	1.9	0.74	0.63
0.25	0.46	0.26	0.24
