# Supplementary material for: Effect of thermal ballast loading on temperature stability of domestic refrigerators used for vaccine storage
Source: PLoS One. 2020 Jul 8;15(7):e0235777. doi: 10.1371/journal.pone.0235777 (PMC7343171; doi:10.1371/journal.pone.0235777)
Supplement: S2 Table — ΔT¯ data shown in Fig 4R. “Pos error” and “neg error” show the extreme values recorded by all sensors, corresponding to the overall range. (CSV) [file pone.0235777.s004.csv]

ballast load percentage	average dT, C	pos error	neg error
0	4.14	1.17	1.41
0.08	1.97	0.93	0.64
0.17	1.42	0.89	0.54
0.25	1.41	0.95	0.49
