# Supplementary material for: Effect of thermal ballast loading on temperature stability of domestic refrigerators used for vaccine storage
Source: PLoS One. 2020 Jul 8;15(7):e0235777. doi: 10.1371/journal.pone.0235777 (PMC7343171; doi:10.1371/journal.pone.0235777)
Supplement: S3 Table — ΔT¯ data shown in Fig 5L. “Pos error” and “neg error” show the extreme values recorded by all sensors, corresponding to the overall range. (CSV) [file pone.0235777.s005.csv]

ballast load percentage	average dT, C	pos error	neg error
0	3.31	0.82	0.88
0.08	3.36	0.78	1.19
0.17	2.83	0.4	0.84
0.25	1.26	0.88	0.73
