# Supplementary material for: Effect of thermal ballast loading on temperature stability of domestic refrigerators used for vaccine storage
Source: PLoS One. 2020 Jul 8;15(7):e0235777. doi: 10.1371/journal.pone.0235777 (PMC7343171; doi:10.1371/journal.pone.0235777)
Supplement: S5 Table — Average duration of viable vaccine storage time with refrigerator door left open. (CSV) [file pone.0235777.s007.csv]

ballast load percentage	average duration, h:min:s
0	0:14:20
0.08	0:13:30
0.17	0:12:10
0.25	0:22:20
