# Supplementary material for: Effect of thermal ballast loading on temperature stability of domestic refrigerators used for vaccine storage
Source: PLoS One. 2020 Jul 8;15(7):e0235777. doi: 10.1371/journal.pone.0235777 (PMC7343171; doi:10.1371/journal.pone.0235777)
Supplement: S7 Table — Average duration of viable vaccine storage time, as shown in Fig 6L. “Pos error” and “neg error” show the extreme values recorded by all sensors, corresponding to the overall range. (CSV) [file pone.0235777.s009.csv]

ballast load percentage	average duration, h:min	pos error	neg error
0	2:03	0:34	0:42
0.08	3:40	1:16	0:38
0.17	7:28	1:30	1:14
0.25	11:25	3:05	3:38
